# Supplementary material for: Assessing the JEOL CRYO ARM 300 for high-throughput automated single-particle cryo-EM in a multiuser environment
Source: IUCrJ. 2020 Jun 11;7(Pt 4):707–18. doi: 10.1107/S2052252520006065 (PMC7340256; doi:10.1107/S2052252520006065)
Supplement: Supplementary file 1 [file m-07-00707-sup1.zip]

Archive with 13 entries (12 files):
- MakeGridAtlas.txt
- __MACOSX/
- __MACOSX/._MakeGridAtlas.txt
- MyFunctions.txt
- __MACOSX/._MyFunctions.txt
- Parameters.txt
- __MACOSX/._Parameters.txt
- TestMulti.txt
- __MACOSX/._TestMulti.txt
- SPA.txt
- __MACOSX/._SPA.txt
- GunFlashing.txt
- __MACOSX/._GunFlashing.txt
