# Supplementary material for: Assessing the JEOL CRYO ARM 300 for high-throughput automated single-particle cryo-EM in a multiuser environment
Source: IUCrJ. 2020 Jun 11;7(Pt 4):707–18. doi: 10.1107/S2052252520006065 (PMC7340256; doi:10.1107/S2052252520006065)
Supplement: Supplementary file 1 [file m-07-00707-sup1.zip › MakeGridAtlas.txt]

MacroName MakeGridAtlas
###################################
#
# Script to collect a grid atlas
#
# M.Fislage & R. Efremov Jan 2020
#   
# STATUS: functional
#
###################################

# Make a 50x LowMag Grid Atlas of a grid already in the microscope
# SerialEM needs to be in MSD mode before calling the script
# It can happen that SerialEM overwrites your set parameters for the atlas (i.e. binning and exposure time).
# In this case it helps to open an older atlas file that was collected with the desired parameters, before running this script.

# Ensure that tanks are not refilling
CallFunction MyFunctions::WaitForRefillingJ

#Controls if a navigator file is open
ReportIfNavOpen 
if $reportedValue1 == 0
   Pause 'Navigator File Must be open. Do NOT proceed!!! Open navigator file and rerun the script.'
endif

#Prepare LowMagMode
GoToLowDoseArea R
RemoveAperture 0
SetLowDoseMode 0
Delay 2 sec
SetBeamBlank 1
SetMag 50
SetPercentC2 100
SetEucentricFocus 
SetSlitIn 0
ScreenUp 

#defines file name and directory for new GridMap
UserSetDirectory
ChooserForNewFile 0 Atlas
OpenNewMontage 9 9 $Atlas

#Performs Montage
MoveStageTo -100 -40 # Use this parameter if your grid is not exactly centered at 0,0
SetColumnOrGunValve 1
SetBeamBlank 0
M
NewMap

#Return to LowDoseMode
#SetSlitIn 1
SetMag 60000
SetLowDoseMode 1
GoToLowDoseArea R
ReInsertAperture 0
CloseFile 
SaveNavigator
