# Supplementary material for: Assessing the JEOL CRYO ARM 300 for high-throughput automated single-particle cryo-EM in a multiuser environment
Source: IUCrJ. 2020 Jun 11;7(Pt 4):707–18. doi: 10.1107/S2052252520006065 (PMC7340256; doi:10.1107/S2052252520006065)
Supplement: Supplementary file 1 [file m-07-00707-sup1.zip › Parameters.txt]

MacroName Parameters
###################################
#
# Script to include all the parameters used in all the scrpts
# It should be called in the beginning of any main script.
#
# M.Fislage & R. Efremov Jan 2020
# Credits to J. Brink, Chen Xu and David Mastronarde
#
# STATUS: functional
#
###################################

# Define focus parameters in microns

TD_low = -1.8		# defocus limit low
TD_high = -3.0		# defocus limit high
step = 0.3		# defocus step interval	
FocusDistance = 5   	# distance between acquisition positions used for physical focusing in microns

# Define multi shot parameters used in SPA

shottype = 1 		# 0 for "old type", 1 to use this scipts input, 2 use SerialEM navigator box info
shots = 2  		# no of shots around the center
center = 0  		#-1 first shot in center, 1 last shot in center, 0 no center shot (not available for shottype=0)
offset = 0.35  		# offset from center in microns
msdelay = 0 		# extra delay between multishot images in seconds
earlyreturn = 0 	# 0 no early return, 1 early return after last shot, 2 early return after all shots
earlyold = -1 		# 0 to return without any summed image, or -1 to return with the full sum (use if shottype= 0)
earlyframes = 0 	# number of frames in the early returned image (or -1 for all, 0 for none) (not available for shottype=0)
multihole = 1  		# 1 to do shots around a center (within a hole), 2 to do shots in multiple holes (not available for shottype=0)

# Frequency of beam focusing in minutes  

BeamCentTimeInterval = 7 # Frequency of Beam Centering in minutes

# Ice thickness frequency

I_EMPTY = 1100		# beam count of empty area
ICE_FREQ = 50		# frequency of ice measurement with filter slit (counted in holes)

# Interval in hours for flashing the CFEG
FlashInterval = 4.5

# Interval to prepare HW Dark Reference
DarkRefInterval = 3

# Additonal delay for stage stabilization before image acquisition

STAGE_STAB_TIME = 5

# HiResShot delay parameters

wait_time = 0

# send emails for low intensity images

IntensityThreshold = 250      	# threshold for image to be considered low Intensity
NoLowCountImages = 5    	# No of low intensity images +1 that will trigger a warning email
