# Supplementary material for: Assessing the JEOL CRYO ARM 300 for high-throughput automated single-particle cryo-EM in a multiuser environment
Source: IUCrJ. 2020 Jun 11;7(Pt 4):707–18. doi: 10.1107/S2052252520006065 (PMC7340256; doi:10.1107/S2052252520006065)
Supplement: Supplementary file 1 [file m-07-00707-sup1.zip › TestMulti.txt]

MacroName TestMulti
###################################
#
# Script use  during grid screening
# It allows to test shoot holes during screening
#
# M.Fislage & R. Efremov Jan 2020
#
# STATUS: functional
#
###################################

# Define test shot parameters

NumberShots = 4		# no of shots around the center 
IS_RAD = 0.6		# offset from center in microns

loop $NumberShots icount
   IS_ANGLE = ( $icount - 1 ) * 360 / $NumberShots
   IS_X = $IS_RAD * sin ( $IS_ANGLE)
   IS_Y = $IS_RAD * cos ( $IS_ANGLE)
   echo Taken image at angle $IS_ANGLE : X = $IS_X , Y = $IS_Y
   ImageShiftByMicrons $IS_X $IS_Y 
  ScreenDown
  Delay 20 sec
  ScreenUp  
   ISR_X = -1.0 *  $IS_X
   ISR_Y =  -1.0 * $IS_Y
 
   ImageShiftByMicrons $ISR_X  $ISR_Y  
   Delay 1 sec
endloop
