# Supplementary material for: Assessing the JEOL CRYO ARM 300 for high-throughput automated single-particle cryo-EM in a multiuser environment
Source: IUCrJ. 2020 Jun 11;7(Pt 4):707–18. doi: 10.1107/S2052252520006065 (PMC7340256; doi:10.1107/S2052252520006065)
Supplement: Supplementary file 1 [file m-07-00707-sup1.zip › SPA.txt]

MacroName CollectSPA
###################################
#
# Script to acquire SPA data
#
# M.Fislage & R. Efremov Jan 2020
#   
# STATUS: functional
#
###################################

Call Parameters
SuppressReports

# Check if gun to be flashed, HWDark Refrence to be made and dewars to be filled or being filled
CallFunction MyFunctions::WaitForRefillingJ
LongOperation FF $FlashInterval
UpdateHWDarkRef $DarkRefInterval

# SET LOCAL TIMER
ResetClock
IsVariableDefined NN
if  $reportedValue1 == 1
   NN := $NN + 1
   echo Here is NN $NN
else
   NN := 1
  echo Created NN $NN
endif

#Define counter for low intensity images
IsVariableDefined LowCount
if  $reportedValue1 == 0
   LowCount := 0
endif


# Realign to Item with special considerations for cryoARM beam sizes
GoToLowDoseArea V
# realign with accuracy of 0.3 um, trying 3 iterations to fit the stage and leave IS for the best fit
ForceCenterRealign
RealignToNavItem 1 0 0.8 2 0

ReportImageShift
ISa_X = $reportedValue5
ISa_Y = -1.0 * $reportedValue6 
ISaR_X = -1.0 * $ISa_X
ISaR_Y = -1.0 * $ISa_Y 
ImageShiftByMicrons $ISaR_X  $ISaR_Y
# parameters ISa_X and ISa_Y needed to set beam shift after goig to R mode

# CHECK  CENTER BEAM TIMER
IsVariableDefined BeamCenterTimeOld
if $reportedValue1 == 0
     BeamCenterTimeOld := 0
endif
ReportMinuteTime BeamCenterTime
     if ( $BeamCenterTime - $BeamCenterTimeOld ) > $BeamCentTimeInterval
        CENTER_FLAG = 1
      else
        CENTER_FLAG = 0
     endif
ReportClock
echo TIME: time for hole centering $reportedValue1 sec.
ResetClock


# FOCUS
# check position of previous focus
ReportStageXYZ
stX = $reportedValue1
stY = $reportedValue2
IsVariableDefined FocX
if  $reportedValue1 == 0          # no focusing has been done yet 
      FocX := $stX
      FocY := $stY
      DoFoc = 1
else
      distF =  SQRT ( POWER ( (  $stX -  $FocX ) 2 ) + POWER ( ( $stY -  $FocY ) 2 ) )
      echo Distance from the last focus position is $distF
      if   $distF > $FocusDistance
            FocX := $stX
            FocY := $stY
            DoFoc = 1
      else
            DoFoc = 0
      endif
endif

# Focus or set focus value only
CallFunction MyFunctions::CycleDefocusTarget
if  $DoFoc == 1
      GoToLowDoseArea F
      ImageShiftByMicrons $ISa_X $ISa_Y
      FocusChangeLimits  -20 20
      #AbsoluteFocusLimits  -10 10 - Absolute focus is 1570 at std focus, likely needs reset in property file
      AutoFocus 
      # check if autofocus worked - can not retrive CCC value from Autofocus data
      ReportAutofocus
      FocusError = $reportedValue2
      ReportMeanCounts
      FocusCounts =  $reportedValue1
      if (  $FocusError != 0 ) or ( $FocusCounts < 200 )
         echo WARNING: FOCUS LIKELY FAILED: FocusError $FocusError and FocusCounts  $FocusCounts
         echo RESET DEFOCUS TO 0
         SetDefocus 0
         FocX :=
      endif                
      # check if focus is not too far from absolute focus, if so, moves Z height to be close to absolute focus
      # Current cutoff  5um and the offset is calculated  relative to -1 um defocus
      ReportDefocus
      CurDef := $reportedValue1
      ReportTargetDefocus
      OldTarDef := $reportedValue1
      RelDef = -1
      StShift = $CurDef - $RelDef
      if ( ABS $StShift ) > 15.0
            if ( ABS $StShift ) < 35.0
                   echo WARNING: LARGE DEFOCUS  GRID IS LIKELY BENT moving Z  stage by $StShift
                   MoveStage 0 0 $StShift
                   UpdateGroupZ
                   Delay 20 sec # stage settling
                   Autofocus
                   ReportDefocus
                   CurDef := $reportedValue1
            else
                   echo WARNING:THE FOCUSING LIKELY FAILED - DO NOT MOVE THE STAGE Z HEIGHT, SET FOC 0 and FORCE FOCUSING NEXT HOLE
                   SetDefocus 0
                   FocX :=
            endif              
      endif
else
     if  $CENTER_FLAG == 1
            GoToLowDoseArea T 
            ImageShiftByMicrons $ISa_X $ISa_Y
     else
            GoToLowDoseArea R
            ImageShiftByMicrons $ISa_X $ISa_Y
     endif
     ReportTargetDefocus
     NewDef = $CurDef - $OldTarDef + $reportedValue1
     echo Do not do focusing set defocus to $NewDef 
     SetDefocus  $NewDef
     Delay $STAGE_STAB_TIME sec
endif

ReportClock
echo TIME: time for focusing $reportedValue1 sec.
ResetClock

# CENTER BEAM 
     if  $CENTER_FLAG == 1
              echo Centering beam ...
              CallFunction MyFunctions::CenterBeam Beam
              ReportMinuteTime BeamCenterTimeOld
     endif

# Take the shot

ReportClock
echo TIME: time for BeamCentering $reportedValue1 sec.
ResetClock


ReportLowDose
if $reportedValue2 != 3 
	GoToLowDoseArea R
endif

CallFunction MyFunctions::MultiShot
CallFunction MyFunctions::Nobeam   ###Test email for lost beam
ReportClock
echo TIME: time for Image recording $reportedValue1 sec.
