# Supplementary material for: Assessing the JEOL CRYO ARM 300 for high-throughput automated single-particle cryo-EM in a multiuser environment
Source: IUCrJ. 2020 Jun 11;7(Pt 4):707–18. doi: 10.1107/S2052252520006065 (PMC7340256; doi:10.1107/S2052252520006065)
Supplement: Supplementary file 1 [file m-07-00707-sup1.zip › GunFlashing.txt]

MacroName Gun flashing
###################################
#
# Script to flash gun and do HardwareDark reference\
# Flashing counter is automatcally reset
#
# M.Fislage & R. Efremov Jan 2020
#   
# STATUS: functional
#
###################################

SetColumnOrGunValve 0
LongOperation FF 0
UpdateHWDarkRef 0
SetColumnOrGunValve 1
